# Supplementary material for: Exploratory Analyses of Circulating Neoplastic-Immune Hybrid Cells as Prognostic Biomarkers in Advanced Intrahepatic Cholangiocarcinoma
Source: Int J Mol Sci. 2024 Aug 24;25(17):9198. doi: 10.3390/ijms25179198 (PMC11395231; doi:10.3390/ijms25179198)
Supplement: Supplementary file 1 [file ijms-25-09198-s001.zip]

Archive with 1 entries (1 files):
- ijms-3156809-supplementary.pdf
